# Supplementary material for: Aging-Related Impairments to M Cells in Peyer’s Patches Coincide With Disturbances to Paneth Cells
Source: Front Immunol. 2021 Dec 6;12:761949. doi: 10.3389/fimmu.2021.761949 (PMC8687451; doi:10.3389/fimmu.2021.761949)
Supplement: Supplementary Table 3 — Genes represented in Cluster 062 and comparison with the top 100 genes enriched in CD90+ fibroblasts in an independent study (62). [file Table_3.xlsx]

## Sheet: C_062
Name	gene_id	source	gene_version	gene_name	gene_biotype	MCL_2.2_6	In top 100 genes enriched in CD90+ fibroblasts
Adamts2:ENSMUSG00000036545	ENSMUSG00000036545	8	ensembl_havana	Adamts2	protein_coding	Cluster0062	yes	https://doi.org/10.1016/j.celrep.2019.02.101
Asph:ENSMUSG00000028207	ENSMUSG00000028207	18	ensembl_havana	Asph	protein_coding	Cluster0062	no
Cend1:ENSMUSG00000060240	ENSMUSG00000060240	12	ensembl_havana	Cend1	protein_coding	Cluster0062	no
Emilin2:ENSMUSG00000024053	ENSMUSG00000024053	10	ensembl	Emilin2	protein_coding	Cluster0062	yes
Fgf10:ENSMUSG00000021732	ENSMUSG00000021732	14	ensembl_havana	Fgf10	protein_coding	Cluster0062	yes
Hist1h2be:ENSMUSG00000047246	ENSMUSG00000047246	6	ensembl_havana	Hist1h2be	protein_coding	Cluster0062	no
Ift81:ENSMUSG00000029469	ENSMUSG00000029469	14	ensembl_havana	Ift81	protein_coding	Cluster0062	no
Lrrc17:ENSMUSG00000039883	ENSMUSG00000039883	5	ensembl_havana	Lrrc17	protein_coding	Cluster0062	yes
Mchr1:ENSMUSG00000050164	ENSMUSG00000050164	10	ensembl	Mchr1	protein_coding	Cluster0062	no
Nudt11:ENSMUSG00000073295	ENSMUSG00000073295	4	ensembl_havana	Nudt11	protein_coding	Cluster0062	no
Olfml2b:ENSMUSG00000038463	ENSMUSG00000038463	8	ensembl_havana	Olfml2b	protein_coding	Cluster0062	yes
RP23-181P23.1:ENSMUSG00000108358	ENSMUSG00000108358	1	havana	RP23-181P23.1	TEC	Cluster0062	no
Scara5:ENSMUSG00000022032	ENSMUSG00000022032	14	ensembl_havana	Scara5	protein_coding	Cluster0062	no, but expressed in fibroblasts in submucosa in small intestine, incl surrouding crypts	https://pubmed.ncbi.nlm.nih.gov/23499552/
Serpinf1:ENSMUSG00000000753	ENSMUSG00000000753	15	ensembl_havana	Serpinf1	protein_coding	Cluster0062	yes
Tnfaip6:ENSMUSG00000053475	ENSMUSG00000053475	5	ensembl_havana	Tnfaip6	protein_coding	Cluster0062	yes
Zcchc3:ENSMUSG00000074682	ENSMUSG00000074682	4	ensembl_havana	Zcchc3	protein_coding	Cluster0062	no
gprofile
source	term_name	term_id	adjusted_p_value	negative_log10_of_adjusted_p_value	term_size	query_size	intersection_size	effective_domain_size	intersections
GO:CC	extracellular matrix	GO:0031012	4.19655e-05	4.37711	487	14	6	21259	ADAMTS2,EMILIN2,FGF10,LRRC17,OLFML2B,SERPINF1
GO:CC	collagen-containing extracellular matrix	GO:0062023	0.00816045	2.08829	359	14	4	21259	ADAMTS2,EMILIN2,FGF10,SERPINF1
GO:CC	extracellular region	GO:0005576	0.0151189	1.82048	2804	14	8	21259	ADAMTS2,EMILIN2,FGF10,HIST1H2BE,LRRC17,OLFML2B,SERPINF1,TNFAIP6

## Sheet: Karpus top 100 summary
Gene symbol	FC Aged:Young	P value
EDIL3	1.29046	0.582822
Hapln1	0.912575	0.841444
C4a/C4b	1.00559	0.987166
Mgp	0.645626	0.120356
Col14a1	1.13317	0.483691
Grem1	1.4498	0.21676
Mfap5	0.824809	0.583575
Eln	1.42688	0.342237
Cfh	1.03467	0.877423
Enpp5	1.1207	0.400869
Ccl11	0.729018	0.203639
Col8a1	1.44302	0.301092
Col15a1	1.23373	0.573957
Tnfsf13b	1.71416	0.142525
Olfml1	1.07018	0.645314
Wnt2b	1.15727	0.626013
Pl15	0.853737	0.661955
Serpine2	0.938393	0.804435
Adamts19	0.477919	0.0356113
Igfbp4	1.11103	0.415964
Plxdc2	0.986966	0.953028
Sema3d	1.07324	0.756994
Spon1	1.47783	0.134611
Cxcl13	1.69885	0.263777
Htra3	1.17023	0.392036
Timp3	1.28673	0.433391
Mfap4	1.07391	0.829943
Pgf	1.08998	0.709478
Igfbp5	1.52074	0.234388
Olfml2b	0.693033	0.264743
Pcolce2	1.32547	0.487233
Rspo3	0.935941	0.772849
Il6	1.01069	0.989302
Tfgb3	1.52802	0.170302
Tnfaip6	0.856588	0.733181
Pcdh19	1.77847	0.0269047
Il33	0.668863	0.540064
Adamts2	0.80133	0.51855
Matn2	0.900728	0.76292
Clec3b	1.18089	0.59901
Cfb	1.77252	0.0660876
Mmp11	1.24706	0.315976
Cilp	1.57936	0.288325
Serpini1	0.881577	0.550135
Apoe	1.5434	0.0708338
Rbp1	1.07976	0.670834
Gsn	1.21487	0.224658
Slit3	1.82004	0.314575
Tnxb	1.1357	0.69051
Ntn4	1.5375	0.0203587
Clec11a	0.985765	0.937748
Tmem255a	1.02428	0.958096
Lgi4	1.32617	0.464999
Adamtsl5	1.44679	0.0600132
Fbln1	1.27962	0.635
Loxl1	1.13513	0.625643
Mmp16	0.971666	0.929916
Emilin2	1.23504	0.41746
Nov	0.749551	0.571922
Serpine1	1.1052	0.756267
Pi16	1.73496	0.131166
Vegfc	1.10662	0.446363
Sema3c	0.568882	0.410848
Cp	1.14286	0.636396
Jchain	0.411961	0.0281201
Bmp6	1.72225	0.189153
Fbln2	1.08641	0.827717
Pcdh18	0.894603	0.765958
Frzb	0.843533	0.712132
Adamts1	1.16906	0.704535
Hgf	1.0654	0.872252
Sema3a	1.15371	0.68731
Vcan	0.759959	0.573622
Fam19a1	0.670699	0.220476
Sod3	1.63044	0.0359583
Greb1l	0.626121	0.215809
Gjc3	1.08178	0.863896
Cpxm1	2.27014	0.0885961
Ltbp1	1.16423	0.53629
Sema3b	1.13355	0.496786
Serpinf1	0.875702	0.641711
Adamts10	1.21819	0.482974
Pdgfd	1.19922	0.233008
Scg3	0.848643	0.649883
Prss23	0.657041	0.48457
Il16	1.03017	0.793782
Igfbp6	0.759001	0.303694
Igfbp3	0.874893	0.248989
Lrrc17	0.687748	0.250197
Fbn1	1.07963	0.775619
Arsi	1.31631	0.305144
Col18a1	1.3951	0.387759
Il7	1.16151	0.246852
Sostdc1	1.1394	0.715575
Tfpi2	0.987717	0.974697
C1qtnf3	1.0694	0.832198
C1qtnf7	1.16725	0.630972
Smpdl3a	0.880051	0.63221
Fgf12	0.894877	0.734908
