# Supplementary material for: Aging-Related Impairments to M Cells in Peyer’s Patches Coincide With Disturbances to Paneth Cells
Source: Front Immunol. 2021 Dec 6;12:761949. doi: 10.3389/fimmu.2021.761949 (PMC8687451; doi:10.3389/fimmu.2021.761949)
Supplement: Supplementary Table 4 — Statistical comparisons of ACE2 expression in data sets from human small intestine in the Genotype-Tissue Expression (GTEx) project (www.gtexportal.org). [file Table_4.xlsx]

## Sheet: Sheet1
Sox8-deficiency or Spib-deficiency do not affect Ace expression in the FAE
Gp2 and Ace2 expression in the FAE of wildtype and Sox8-deficient mice
gene	locus	sample_1	sample_2	gene	value_1	value_2	log2(fold_change)	p_value	significant
Gp2	chr7:126586057-126602786	Sox8_KO	Sox8_WT	Gp2	0.65283	125.811	7.59034	5e-05	yes
Ace2	chrX:160577273-160626350	Sox8_KO	Sox8_WT	Ace2	106.567	121.563	0.189949	0.24955	no
Ace2 was not listed as a significantly down-regulated gene in the FAE of Spib-deficient mice
Data from
http://doi.org/10.1084/jem.20181604
Kimura S. et al. (2019) Sox8 is essential for M cell maturation to accelerate IgA response at the early stage after weaning in mice
Journal of Experimental Medicine 216:831-846
