# Supplementary material for: Aging-Related Impairments to M Cells in Peyer’s Patches Coincide With Disturbances to Paneth Cells
Source: Front Immunol. 2021 Dec 6;12:761949. doi: 10.3389/fimmu.2021.761949 (PMC8687451; doi:10.3389/fimmu.2021.761949)
Supplement: Supplementary Table 5 — Sox8-deficiency and Spib-deficiency do not affect Ace2 expression in the FAE. Analysis of differentially-expressed genes in the FAE of mice deficient in Spib or Sox8 in an independent study (19) show deficiency in these TFs does not affect Ace2 expression in the FAE (19). [file Table_5.csv]

	Estimate	Std. Error	t value	Pr(>|t|)
(Intercept)	50.5036	13.2188606	3.820571343	0.000182854
AGE_factor30-39	20.03999091	19.92818217	1.005610584	0.315945399
AGE_factor40-49	0.631775143	17.73496253	0.035623145	0.971622109
AGE_factor50-59	4.355848214	16.18973173	0.269050055	0.788197606
AGE_factor60-69	24.965	17.06547565	1.462895058	0.145230385
AGE_factor70-79	-20.568125	37.38858388	-0.550117786	0.58291681
